# Supplementary material for: Pharmacokinetic Parameters and Tissue Withdrawal Intervals for Sheep Administered Multiple Oral Doses of Meloxicam
Source: Animals (Basel). 2021 Sep 25;11(10):2797. doi: 10.3390/ani11102797 (PMC8532701; doi:10.3390/ani11102797)
Supplement: Supplementary file 1 [file animals-11-02797-s001.zip]

Archive with 1 entries (1 files):
- animals-1259115-supplementary.pdf
